# Supplementary material for: Epigenetic silencing of CD4 expression in nonpathogenic SIV infection in African green monkeys
Source: JCI Insight. 2020 Sep 17;5(18):e139043. doi: 10.1172/jci.insight.139043 (PMC7526541; doi:10.1172/jci.insight.139043)
Supplement: Supplemental Table 1 [file jciinsight-5-139043-s177.xlsx]

## Sheet: fishers_test
	results.p.value	results.log2OR	lookup.p.value	lookup.log2OR		start	end
319_329_271_257	0.0263446	-0.660451	0.0263446	-0.660451		1307	1307
346_364_260_259	0.237096	-0.293121	0.237096	-0.293121		1309	1309
412_440_332_347	0.551649	-0.153297	0.551649	-0.153297		1320	1320
535_548_359_380	0.434212	0.148991	0.434212	0.148991		1326	1326
607_617_379_398	0.476332	0.128567	0.476332	0.128567		1332	1332
705_707_519_514	0.71877	-0.0672501	0.71877	-0.0672501		1338	1338
828_820_531_551	0.194985	0.196075	0.194985	0.196075		1344	1344
932_926_163_156	0.758429	-0.0651927	0.758429	-0.0651927		1350	1350
1312_1337_1035_1026	0.190602	-0.179559	0.190602	-0.179559		1368	1368
3678_3523_1897_1650	6.11e-05	-0.27387	6.11e-05	-0.27387		1485	1485
4003_3798_1196_1081	0.170715	-0.0987967	0.170715	-0.0987967		1590	1590
4045_3827_747_715	0.816601	0.020585	0.816601	0.020585		1592	1592
4009_3925_3547_3162	1.5e-22	-0.889418	1.5e-22	-0.889418		1621	1621
4194_4067_332_496	9.82e-11	0.692077	9.82e-11	0.692077		1697	1697
4204_4053_166_220	0.00146198	0.48142	0.00146198	0.48142		1712	1712
4071_3909_138_146	0.432147	0.145028	0.432147	0.145028		1742	1742
3134_3145_629_667	0.27513	0.100215	0.27513	0.100215		1833	1833
3162_3120_564_616	0.0566345	0.180372	0.0566345	0.180372		1848	1848
3081_2929_418_476	0.00370763	0.305907	0.00370763	0.305907		1860	1860
3073_2896_356_448	1.25e-05	0.481938	1.25e-05	0.481938		1862	1862
3106_2931_539_569	0.0392399	0.198183	0.0392399	0.198183		1864	1864
3135_2977_220_253	0.0312	0.29935	0.0312	0.29935		1868	1868
3148_2959_218_267	0.00282279	0.414657	0.00282279	0.414657		1878	1878
3295_3130_97_85	0.599116	-0.119738	0.599116	-0.119738		1900	1900
3321_3136_107_84	0.211779	-0.27449	0.211779	-0.27449		1908	1908
3272_3096_130_95	0.0570675	-0.386208	0.0570675	-0.386208		1910	1910
3249_3066_118_95	0.264532	-0.237074	0.264532	-0.237074		1912	1912
3236_3076_119_107	0.684782	-0.0831871	0.684782	-0.0831871		1914	1914
3267_3097_190_198	0.345767	0.145447	0.345767	0.145447		1916	1916
3955_3783_103_60	0.00194785	-0.730367	0.00194785	-0.730367		2008	2008
4079_3947_132_88	0.00616184	-0.552358	0.00616184	-0.552358		2025	2025
4284_4262_111_64	0.000415487	-0.802931	0.000415487	-0.802931		2091	2091
4297_4236_179_117	0.000463861	-0.613721	0.000463861	-0.613721		2106	2106
4270_4221_366_266	7.05e-05	-0.479078	7.05e-05	-0.479078		2112	2112
4298_4288_2297_2391	0.0318838	0.134848	0.0318838	0.134848		2150	2150
4252_4255_640_651	0.762541	0.0277863	0.762541	0.0277863		2167	2167
4068_4104_1112_1156	0.401082	0.0599139	0.401082	0.0599139		2208	2208
3889_4012_1912_2130	0.000485619	0.226783	0.000485619	0.226783		2223	2223
450_478_1_0	0.484914	#NAME?	0.484914	#NAME?		2258	2258
3916_3960_1650_1610	0.184601	-0.0878824	0.184601	-0.0878824		2366	2366
3835_3931_2652_2717	0.980403	-0.0023843	0.980403	-0.0023843		2388	2388
3775_3871_2599_2691	0.535769	0.0452981	0.535769	0.0452981		2394	2394
3797_3910_3285_3377	0.867874	-0.0181426	0.867874	-0.0181426		2410	2410
3614_3620_3383_3386	0.92364	-0.0173362	0.92364	-0.0173362		2656	2656
3621_3643_3442_3520	0.000967324	0.573542	0.000967324	0.573542		2663	2663
3602_3665_3144_3252	0.0603442	0.197903	0.0603442	0.197903		2709	2709
3546_3595_2517_2613	0.114417	0.121432	0.114417	0.121432		2735	2735
3775_3773_3563_3564	0.920112	0.0209659	0.920112	0.0209659		2789	2789
3760_3758_197_356	1.61e-12	0.920257	1.61e-12	0.920257		2797	2797
4161_3973_3817_3722	0.000758043	0.418303	0.000758043	0.418303		2936	2936
4198_4013_3699_3557	0.469729	0.0735514	0.469729	0.0735514		2956	2956
792_876_2_4	0.689318	0.857026	0.689318	0.857026		3188	3188
1225_1275_235_271	0.21323	0.185298	0.21323	0.185298		3309	3309
22044_23524_4887_5191	0.795067	-0.00858261	0.795067	-0.00858261		3310	3310
1185_1218_189_217	0.231194	0.192003	0.231194	0.192003		3323	3323
21748_23140_6695_7227	0.307318	0.0301643	0.307318	0.0301643		3324	3324
5469_5671_2103_2100	0.122517	-0.0873175	0.122517	-0.0873175		3521	3521
3751_3800_2411_2449	0.885374	0.0107661	0.885374	0.0107661		3573	3573
1771_2073_1109_1224	0.0243165	-0.216529	0.0243165	-0.216529		3576	3576
4524_4551_562_659	0.00421728	0.255394	0.00421728	0.255394		3758	3758
4472_4477_1845_2328	2.41e-24	0.625112	2.41e-24	0.625112		3780	3780
537_587_4_2	0.433525	-1.13333	0.433525	-1.13333		3814	3814
4340_4330_966_1137	1.45e-05	0.314641	1.45e-05	0.314641		3842	3842
811_823_2_5	0.452207	1.30531	0.452207	1.30531		3881	3881
4257_4309_1778_1634	0.00029454	-0.231596	0.00029454	-0.231596		3911	3911
3997_3971_3543_3611	0.000757021	0.362071	0.000757021	0.362071		4100	4100
3352_3446_2932_3178	8.06e-11	0.764261	8.06e-11	0.764261		4219	4219
3350_3300_2079_2335	6e-14	0.564784	6e-14	0.564784		4245	4245
3219_3227_1122_1305	4.16e-06	0.34363	4.16e-06	0.34363		4336	4336
36995_40852_11174_12482	0.292201	0.023886	0.292201	0.023886		4449	4449
16996_18668_6046_6488	0.107397	-0.051814	0.107397	-0.051814		4450	4450
37451_41202_904_1042	0.301162	0.0689723	0.301162	0.0689723		4457	4457
17497_19275_3075_3149	0.00165004	-0.126806	0.00165004	-0.126806		4458	4458
22458_24877_4590_5206	0.191411	0.042999	0.191411	0.042999		4525	4525
9255_9894_3603_3748	0.1371	-0.0639986	0.1371	-0.0639986		4526	4526
35925_38764_12175_12908	0.088062	-0.0382408	0.088062	-0.0382408		4660	4660
64855_66020_27317_27973	0.361662	0.014807	0.361662	0.014807		4661	4661
35629_38413_10156_10695	0.0460361	-0.0472686	0.0460361	-0.0472686		4667	4667
67212_68534_23364_24001	0.318967	0.0164457	0.318967	0.0164457		4668	4668
517_541_130_135	0.943565	-0.0146863	0.943565	-0.0146863		4699	4699
714_712_313_308	0.83102	-0.0339727	0.83102	-0.0339727		4736	4736
594_628_287_309	0.774814	0.0512226	0.774814	0.0512226		4776	4776
977_930_435_374	0.0576019	-0.254629	0.0576019	-0.254629		4795	4795
190302_194391_111992_114420	0.945143	0.000663193	0.945143	0.000663193		4796	4796
6069_6153_3762_3795	0.737506	-0.0189474	0.737506	-0.0189474		4805	4805
832_779_327_320	0.476825	0.106504	0.476825	0.106504		4810	4810
200656_204229_90340_93017	0.000836397	0.0304682	0.000836397	0.0304682		4811	4811
833_769_301_257	0.27046	-0.172603	0.27046	-0.172603		4817	4817
195663_199168_86985_88799	0.417834	0.00750225	0.417834	0.00750225		4818	4818
636_632_314_307	0.779121	-0.0458904	0.779121	-0.0458904		4822	4822
570_504_249_167	0.000437523	-0.645838	0.000437523	-0.645838		4854	4854
153169_156294_86919_89245	0.0470534	0.0208087	0.0470534	0.0208087		4855	4855
415_364_123_107	1	-0.0168279	1	-0.0168279		4870	4870
62557_66753_27161_29378	0.0321404	0.0347234	0.0321404	0.0347234		4871	4871
336_384_166_197	0.654057	0.109356	0.654057	0.109356		4872	4872
3030_3089_2297_2389	0.164931	0.123093	0.164931	0.123093		5071	5071
3337_3241_2158_1982	0.0033214	-0.217415	0.0033214	-0.217415		5144	5144
3086_3208_1928_1806	6.35e-07	-0.370085	6.35e-07	-0.370085		5280	5280
3618_3727_3166_3289	0.334474	0.100332	0.334474	0.100332		5338	5338
322_289_2_2	1	0.156763	1	0.156763		5454	5454
3934_3950_3552_3527	0.14696	-0.157254	0.14696	-0.157254		5480	5480		< E4P
2910_2954_1822_1906	0.128709	0.119044	0.128709	0.119044		5584	5584
3132_3243_2265_2188	2.61e-05	-0.332976	2.61e-05	-0.332976		5624	5624
3518_3668_1652_1304	9.34e-23	-0.682415	9.34e-23	-0.682415		5668	5668
3574_3673_2895_2920	0.111146	-0.136814	0.111146	-0.136814		5689	5689
3639_3756_2799_2621	4.48e-12	-0.528934	4.48e-12	-0.528934		5716	5716
3715_3732_3104_2876	2.01e-12	-0.596404	2.01e-12	-0.596404		5729	5729
3661_3710_2972_2608	8.84e-28	-0.865943	8.84e-28	-0.865943		5741	5741
3619_3709_3106_3051	3.35e-05	-0.384844	3.35e-05	-0.384844		5768	5768
507_485_1_2	0.616469	1.06607	0.616469	1.06607		5771	5771
4511_4377_1539_1109	1.34e-19	-0.609613	1.34e-19	-0.609613		5964	5964
4167_4354_2125_2093	0.00720004	-0.168846	0.00720004	-0.168846		6069	6069
3897_3840_3130_2953	0.000251215	-0.293645	0.000251215	-0.293645		6256	6256
3907_3817_3490_3295	6.11e-05	-0.40689	6.11e-05	-0.40689		6265	6265
4154_3928_2879_2396	4.67e-15	-0.529765	4.67e-15	-0.529765		6295	6295
4425_4451_120_83	0.00848486	-0.552741	0.00848486	-0.552741		6434	6434
4431_4494_3834_3858	0.357527	-0.0823231	0.357527	-0.0823231		6474	6474
4478_4412_2634_2374	2.05e-06	-0.294208	2.05e-06	-0.294208		6617	6617
4566_4529_2897_2613	2.12e-08	-0.347915	2.12e-08	-0.347915		6621	6621
5415_5203_3825_3293	9.1e-16	-0.480535	9.1e-16	-0.480535		6671	6671
5435_5254_48_45	0.917268	-0.0446389	0.917268	-0.0446389		6686	6686
5434_5274_4814_4512	2.95e-06	-0.390947	2.95e-06	-0.390947		6704	6704
3362_3346_2669_2517	5.03e-05	-0.343051	5.03e-05	-0.343051		6816	6816
3453_3467_2935_2893	0.080495	-0.168867	0.080495	-0.168867		6953	6953
3854_3730_3706_3560	0.122111	-0.257887	0.122111	-0.257887		7089	7089
3807_3691_3660_3543	0.766555	-0.0566638	0.766555	-0.0566638		7091	7091
3757_4023_2205_2470	0.0150177	0.16278	0.0150177	0.16278		7161	7161
439_465_272_295	0.6798	0.0912998	0.6798	0.0912998		7162	7162
18476_20305_4241_4570	0.296787	-0.0367554	0.296787	-0.0367554		7170	7170
626370_681242_275956_302681	1.67e-05	0.021899	1.67e-05	0.021899		7171	7171
525_558_207_227	0.709779	0.0751425	0.709779	0.0751425		7173	7173
2644_2831_122_112	0.229783	-0.231846	0.229783	-0.231846		7181	7181
741_858_279_322	1	-0.00754046	1	-0.00754046		7199	7199
1427_1504_678_740	0.374896	0.097595	0.374896	0.097595		7212	7212
19811_21661_6812_7395	0.604546	-0.0157105	0.604546	-0.0157105		7215	7215
632358_684555_267395_289808	0.563795	0.00294692	0.563795	0.00294692		7216	7216
457_433_115_124	0.256803	0.254804	0.256803	0.254804		7237	7237
557_602_70_69	0.587835	-0.150841	0.587835	-0.150841		7246	7246
18306_20080_6697_7341	0.966152	-0.00154668	0.966152	-0.00154668		7248	7248
511318_555779_266767_292222	2.69e-05	0.0235109	2.69e-05	0.0235109		7249	7249
14596_15947_4518_4849	0.302581	-0.0370986	0.302581	-0.0370986		7260	7260
313815_345030_145418_160544	0.119231	0.0111192	0.119231	0.0111192		7261	7261
2725_2976_953_1016	0.521376	-0.0531394	0.521376	-0.0531394		7265	7265
3328_3547_695_786	0.206912	0.108992	0.206912	0.108992		7271	7271
3241_3136_2057_2328	1.62e-20	0.729644	1.62e-20	0.729644		7354	7354
585_579_263_258	0.906236	-0.0231898	0.906236	-0.0231898		7416	7416
14594_15214_5179_5458	0.490642	0.0243744	0.490642	0.0243744		7461	7461
4725_4750_2610_2649	0.605352	0.0309858	0.605352	0.0309858		7462	7462
14893_15516_2949_3172	0.16527	0.0576623	0.16527	0.0576623		7465	7465
4680_4694_2069_2195	0.0135755	0.148521	0.0135755	0.148521		7466	7466
18195_18760_7524_7782	0.808067	0.00772163	0.808067	0.00772163		7488	7488
4509_4567_1796_2075	6.97e-08	0.33086	6.97e-08	0.33086		7489	7489
18833_19477_720_794	0.208081	0.0964812	0.208081	0.0964812		7508	7508
4290_4372_1126_1329	1.96e-05	0.295349	1.96e-05	0.295349		7509	7509
17479_18111_5381_5664	0.324368	0.0329251	0.324368	0.0329251		7551	7551
3437_3534_1593_1752	0.00724669	0.186568	0.00724669	0.186568		7552	7552
15298_15884_456_405	0.0205626	-0.231729	0.0205626	-0.231729		7581	7581
1534_1647_1188_1227	0.0562658	-0.232941	0.0562658	-0.232941		7582	7582
14997_15564_3711_3906	0.483319	0.0271023	0.483319	0.0271023		7583	7583
4581_4819_2123_2199	0.494532	-0.0413517	0.494532	-0.0413517		7584	7584
14806_15399_5126_5307	0.78073	-0.0100707	0.78073	-0.0100707		7605	7605
4836_5063_2784_3029	0.0234091	0.134379	0.0234091	0.134379		7606	7606
14276_14880_227_245	0.710624	0.0511444	0.710624	0.0511444		7609	7609
4871_5067_1537_1523	0.107791	-0.101302	0.107791	-0.101302		7610	7610
1701_1762_429_449	0.875848	0.0199667	0.875848	0.0199667		7616	7616
4886_5096_1383_1365	0.0927551	-0.109856	0.0927551	-0.109856		7617	7617
9536_10098_3113_3493	0.00409054	0.125843	0.00409054	0.125843		7639	7639
4741_4921_2339_2449	0.683996	0.0248623	0.683996	0.0248623		7640	7640
7520_8068_1943_1986	0.0795409	-0.0934444	0.0795409	-0.0934444		7669	7669
3850_4052_1663_1704	0.305928	-0.0673768	0.305928	-0.0673768		7670	7670
3015_2942_2431_2675	2.63e-30	1.26692	2.63e-30	1.26692		7832	7832
1050_980_303_297	0.495692	0.100305	0.495692	0.100305		7882	7882
287675_300785_77726_80862	0.243341	-0.00989578	0.243341	-0.00989578		7888	7888
33194_35365_10261_10893	0.75954	-0.00747732	0.75954	-0.00747732		7889	7889
431108_447957_4587_4843	0.437379	0.0232915	0.437379	0.0232915		7902	7902
47092_49878_3225_3167	0.00180552	-0.116789	0.00180552	-0.116789		7903	7903
372_366_104_109	0.62608	0.128035	0.62608	0.128035		7910	7910
490_504_210_169	0.00266543	-0.57149	0.00266543	-0.57149		7926	7926
3614_3605_1210_1163	0.270411	-0.0797286	0.270411	-0.0797286		7931	7931
2314_2399_634_686	0.363813	0.0856017	0.363813	0.0856017		7935	7935
3617_3907_1397_1601	0.0381102	0.141788	0.0381102	0.141788		7945	7945
762_761_279_264	0.453972	-0.12087	0.453972	-0.12087		7950	7950
358_403_95_108	1	0.0193568	1	0.0193568		7964	7964
279986_280035_51629_51002	0.0282872	-0.0218956	0.0282872	-0.0218956		8017	8017
29142_30824_5158_5578	0.208612	0.0389623	0.208612	0.0389623		8018	8018
25186_24802_3358_3482	0.0219836	0.0863301	0.0219836	0.0863301		8053	8053
3761_3943_895_932	0.872315	-0.0127615	0.872315	-0.0127615		8054	8054
3100_3224_2093_2375	8.27e-08	0.428498	8.27e-08	0.428498		8282	8282
3360_3518_3124_3298	0.207632	0.179453	0.207632	0.179453		8320	8320
3464_3619_3268_3487	5.72e-05	0.663788	5.72e-05	0.663788		8333	8333
4968_5078_1783_2064	1.03e-06	0.290713	1.03e-06	0.290713		8503	8503
4951_5058_2315_2651	1.71e-08	0.326592	1.71e-08	0.326592		8506	8506
4827_4781_3098_3369	5.75e-11	0.413122	5.75e-11	0.413122		8527	8527
4728_4807_1394_1698	1.17e-09	0.385356	1.17e-09	0.385356		8631	8631		DMR >
4722_4846_611_561	0.0426908	-0.182957	0.0426908	-0.182957		8713	8713
4354_4330_3765_3765	0.527242	0.0600316	0.527242	0.0600316		8832	8832
4261_4320_1258_1237	0.366432	-0.06224	0.366432	-0.06224		8873	8873
318_319_2_2	1	-0.00455124	1	-0.00455124		9179	9179
4107_3961_3905_3730	0.0751861	-0.25965	0.0751861	-0.25965		9214	9214
53915_54326_18900_19154	0.487747	0.0128065	0.487747	0.0128065		9573	9573
28995_30546_8378_8618	0.0667096	-0.0482111	0.0667096	-0.0482111		9574	9574
75622_75430_24374_24370	0.753744	0.00506558	0.753744	0.00506558		9601	9601
36797_39197_12227_12728	0.0265585	-0.0494916	0.0265585	-0.0494916		9602	9602
1607_1700_664_751	0.0985426	0.168426	0.0985426	0.168426		9620	9620
446_445_128_157	0.0373883	0.437069	0.0373883	0.437069		9665	9665
149443_152442_30519_31342	0.348283	0.0122316	0.348283	0.0122316		9691	9691
23349_24830_5893_6122	0.140248	-0.044947	0.140248	-0.044947		9692	9692
1363_1455_475_539	0.23875	0.13752	0.23875	0.13752		9703	9703
176131_182196_48377_50414	0.173526	0.0147199	0.173526	0.0147199		9727	9727
13259_14079_3899_4170	0.710306	0.0147134	0.710306	0.0147134		9728	9728
177804_184359_3282_3248	0.057636	-0.0685141	0.057636	-0.0685141		9735	9735
12215_12960_1131_1158	0.380357	-0.0565349	0.380357	-0.0565349		9736	9736
826_943_301_376	0.14163	0.209816	0.14163	0.209816		9759	9759
160720_167698_48776_51138	0.364584	0.00992947	0.364584	0.00992947		9766	9766
8622_9161_3121_3389	0.275649	0.0494912	0.275649	0.0494912		9767	9767
149462_156554_47415_49664	1	0	1	0		9783	9783
7136_7557_2707_2894	0.658633	0.0220954	0.658633	0.0220954		9784	9784
55296_59278_9517_10362	0.229309	0.0271074	0.229309	0.0271074		9829	9829
2649_2839_688_671	0.0452827	-0.180836	0.0452827	-0.180836		9830	9830
23575_23660_10912_11288	0.00195159	0.082385	0.00195159	0.082385		9858	9858
5231_5613_1573_1753	0.196375	0.0787983	0.196375	0.0787983		9859	9859
334_297_92_87	0.658612	0.123802	0.658612	0.123802		9890	9890
152629_153337_38825_39345	0.159958	0.0168152	0.159958	0.0168152		9929	9929
72596_78544_17406_19366	0.00212786	0.0533053	0.00212786	0.0533053		9930	9930
100989_101317_22671_22777	0.864643	0.00264608	0.864643	0.00264608		9931	9931
73896_79956_12546_13724	0.332244	0.0190105	0.332244	0.0190105		9932	9932
1349_1421_31_43	0.241179	0.407693	0.241179	0.407693		9968	9968
498_521_202_183	0.0809885	-0.333597	0.0809885	-0.333597		9986	9986
81876_82729_22783_23037	0.929884	0.00144478	0.929884	0.00144478		10015	10015
73211_79287_22739_24492	0.47804	-0.0114204	0.47804	-0.0114204		10016	10016
3290_3395_2976_2976	0.000268132	-0.416117	0.000268132	-0.416117		10136	10136
3692_3780_3596_3652	0.0491087	-0.392687	0.0491087	-0.392687		10216	10216
546_593_55_58	0.921061	-0.0471687	0.921061	-0.0471687		10321	10321
2307_2344_1899_1966	0.159085	0.160171	0.159085	0.160171		10322	10322
550_601_63_74	0.715642	0.118158	0.715642	0.118158		10329	10329
2399_2454_1956_2045	0.104677	0.179362	0.104677	0.179362		10330	10330
561_599_43_28	0.0372317	-0.758782	0.0372317	-0.758782		10353	10353
2664_2727_2143_2236	0.152668	0.14682	0.152668	0.14682		10354	10354
3612_3493_2839_2614	0.00018624	-0.304469	0.00018624	-0.304469		10483	10483
4177_4086_3854_3790	0.403544	0.101723	0.403544	0.101723		10544	10544
3585_3657_3105_3052	0.000173175	-0.358683	0.000173175	-0.358683		10783	10783
3727_3787_3435_3482	0.73307	-0.0432394	0.73307	-0.0432394		10810	10810
3874_3953_3101_3035	0.000483988	-0.279022	0.000483988	-0.279022		10864	10864
3898_3974_3079_3089	0.17992	-0.1071	0.17992	-0.1071		10877	10877
4012_4076_3429_3391	0.00537011	-0.248652	0.00537011	-0.248652		10922	10922
3789_3769_3101_3048	0.287666	-0.0924099	0.287666	-0.0924099		10996	10996
3820_3775_3602_3573	0.514155	0.0982508	0.514155	0.0982508		10998	10998
4472_4466_3236_4069	8.56e-121	1.96871	8.56e-121	1.96871		11219	11219
4217_4309_1905_2149	1.44e-05	0.271944	1.44e-05	0.271944		11348	11348
4060_4106_89_58	0.00965295	-0.645372	0.00965295	-0.645372		11358	11358
3653_3659_1973_2078	0.017489	0.162404	0.017489	0.162404		11387	11387
3549_3525_1347_1395	0.164276	0.0984503	0.164276	0.0984503		11393	11393		< exon1
3280_3169_1050_1168	4.31e-05	0.309916	4.31e-05	0.309916		11422	11422		DMR >
3478_3387_2816_3009	6.69e-20	0.903932	6.69e-20	0.903932		11514	11514
3593_3447_2920_3017	4.71e-13	0.693301	4.71e-13	0.693301		11527	11527
3700_3616_1751_2359	4.9e-54	1.0626	4.9e-54	1.0626		11569	11569
3752_3647_2039_2280	1.03e-12	0.486593	1.03e-12	0.486593		11590	11590
3963_3761_2893_3410	7.55e-93	1.84504	7.55e-93	1.84504		11673	11673
4024_3774_2532_2681	2.71e-14	0.531357	2.71e-14	0.531357		11686	11686
2619_2438_735_810	7.13e-05	0.350794	7.13e-05	0.350794		11805	11805
4236_4166_3609_3729	2.71e-09	0.567941	2.71e-09	0.567941		12184	12184
3816_3869_2980_3430	6.68e-36	1.13204	6.68e-36	1.13204		12244	12244
3820_3876_3278_3612	2.04e-26	1.1776	2.04e-26	1.1776		12246	12246
3725_3837_1893_2404	2.74e-25	0.699009	2.74e-25	0.699009		12287	12287
3671_3683_3215_3277	0.0644999	0.195083	0.0644999	0.195083		12337	12337
3811_3726_3336_3242	0.511342	-0.0683348	0.511342	-0.0683348		12384	12384
3689_3613_2730_2919	4.6e-12	0.563072	4.6e-12	0.563072		12437	12437
3994_3847_2378_2798	4.52e-35	0.857972	4.52e-35	0.857972		12480	12480		DMR >
4237_4050_3654_3731	5.1e-18	0.899904	5.1e-18	0.899904		12519	12519
4709_4439_3790_4132	7.48e-73	1.70629	7.48e-73	1.70629		12623	12623
4747_4476_3631_3941	3.18e-48	1.1788	3.18e-48	1.1788		12690	12690
4169_3994_3489_3701	8.7e-37	1.29959	8.7e-37	1.29959		12864	12864
4172_3956_3927_3803	2.96e-05	0.632875	2.96e-05	0.632875		12878	12878
4144_3939_3677_3775	6.4e-34	1.54749	6.4e-34	1.54749		12881	12881
4150_3943_3286_3582	1.32e-49	1.3833	1.32e-49	1.3833		12897	12897
4310_3985_2811_3636	1.1e-189	2.47366	1.1e-189	2.47366		12918	12918
4231_3903_2550_3406	1.28e-173	2.17532	1.28e-173	2.17532		12931	12931
4778_4543_4618_4373	0.313208	-0.166089	0.313208	-0.166089		13058	13058
4745_4494_4571_4315	0.447349	-0.123994	0.447349	-0.123994		13066	13066
4047_3859_2189_2500	3.88e-22	0.642744	3.88e-22	0.642744		13109	13109
352_347_69_80	0.269466	0.296935	0.269466	0.296935		13138	13138
13930_14898_4644_4856	0.183869	-0.0485363	0.183869	-0.0485363		13139	13139
458_486_123_127	0.824976	-0.0536191	0.824976	-0.0536191		13146	13146
16545_17588_5453_5774	0.799836	-0.00845746	0.799836	-0.00845746		13147	13147
1499_1545_472_476	0.695578	-0.0456535	0.695578	-0.0456535		13155	13155
1604_1781_446_497	0.969379	0.00719043	0.969379	0.00719043		13178	13178
43893_45273_15502_15751	0.100464	-0.0333773	0.100464	-0.0333773		13179	13179
4691_4938_2127_2217	0.667063	-0.0259562	0.667063	-0.0259562		13218	13218
67975_69631_28208_29506	0.000986325	0.0519987	0.000986325	0.0519987		13219	13219
373_394_135_143	1	0.00632204	1	0.00632204		13238	13238
4740_5017_1508_1578	0.711213	-0.0241039	0.711213	-0.0241039		13240	13240
64941_66539_20338_20999	0.347934	0.0161513	0.347934	0.0161513		13241	13241
4621_4851_936_945	0.353692	-0.0702497	0.353692	-0.0702497		13260	13260
67077_68911_22898_23934	0.0211212	0.038025	0.0211212	0.038025		13261	13261
4411_4702_1254_1421	0.0622904	0.124774	0.0622904	0.124774		13272	13272
61044_62621_20352_21058	0.286156	0.018646	0.286156	0.018646		13273	13273
3501_3479_2716_2541	1.15e-05	-0.352922	1.15e-05	-0.352922		13520	13520
3266_3367_2454_2433	0.00807034	-0.214307	0.00807034	-0.214307		13548	13548
2868_2927_2389_2421	0.575767	-0.0599276	0.575767	-0.0599276		13557	13557
2524_2594_1921_1879	0.00293899	-0.277618	0.00293899	-0.277618		13734	13734
3268_3431_2229_2317	0.564823	-0.044701	0.564823	-0.044701		13791	13791
3423_3600_2336_2359	0.0160078	-0.176989	0.0160078	-0.176989		13816	13816
3435_3626_2239_1650	2.33e-62	-1.16459	2.33e-62	-1.16459		13832	13832
3371_3552_836_436	1.22e-41	-1.23671	1.22e-41	-1.23671		13873	13873
3331_3528_1185_601	4.12e-69	-1.42701	4.12e-69	-1.42701		13882	13882
2490_2489_1750_977	6.67e-109	-1.87129	6.67e-109	-1.87129		13900	13900
3469_3567_2465_1557	5.35e-121	-1.664	5.35e-121	-1.664		13915	13915
3218_3333_1342_614	1.2e-95	-1.66312	1.2e-95	-1.66312		14008	14008
3204_3349_1704_987	1.74e-85	-1.44272	1.74e-85	-1.44272		14010	14010
3148_3224_1096_685	1.38e-33	-0.985162	1.38e-33	-0.985162		14025	14025		< S4
3158_3233_1485_855	7.1e-66	-1.30357	7.1e-66	-1.30357		14027	14027
3156_3284_1174_527	7.39e-84	-1.63144	7.39e-84	-1.63144		14037	14037
3136_3136_1247_558	1.27e-83	-1.60849	1.27e-83	-1.60849		14098	14098
3724_3691_1734_879	1.48e-94	-1.47879	1.48e-94	-1.47879		14144	14144		DMR>
4221_4221_2704_2135	5.83e-36	-0.800307	5.83e-36	-0.800307		14174	14174
4672_4663_3694_3291	3.1e-21	-0.654935	3.1e-21	-0.654935		14204	14204
3455_3550_2762_2735	0.00331563	-0.248078	0.00331563	-0.248078		14333	14333
3087_3206_2741_2770	0.00414432	-0.318318	0.00414432	-0.318318		14363	14363
2676_2597_592_736	2.26e-07	0.477277	2.26e-07	0.477277		14478	14478
2763_2675_1091_1404	6.58e-22	0.759389	6.58e-22	0.759389		14501	14501
3048_3034_2152_2186	0.222763	0.102014	0.222763	0.102014		14532	14532
3101_3070_984_902	0.0466369	-0.159847	0.0466369	-0.159847		14538	14538
3027_3013_2482_2570	0.00056913	0.34915	0.00056913	0.34915		14613	14613
2601_2590_665_577	0.00568447	-0.260996	0.00568447	-0.260996		14707	14707
1487_1491_637_419	4.13e-17	-0.938811	4.13e-17	-0.938811		14859	14859
1984_2035_627_516	1.22e-05	-0.443668	1.22e-05	-0.443668		14902	14902
2193_2240_1012_897	4.22e-05	-0.359383	4.22e-05	-0.359383		14928	14928
2104_2132_628_468	4.48e-09	-0.597053	4.48e-09	-0.597053		14955	14955		< E4M
2491_2540_1668_1403	1.7e-17	-0.715691	1.7e-17	-0.715691		14997	14997
3550_3634_1163_1155	0.377165	-0.0645433	0.377165	-0.0645433		15077	15077
529_560_3_5	0.726446	0.658942	0.726446	0.658942		15231	15231
4549_4615_3841_3778	0.00109177	-0.265305	0.00109177	-0.265305		15395	15395
3685_3681_1211_910	1.33e-14	-0.575718	1.33e-14	-0.575718		15444	15444
5797_6012_1120_1202	0.366472	0.0615034	0.366472	0.0615034		15579	15579
7455_7708_2336_2517	0.0817081	0.0874725	0.0817081	0.0874725		15580	15580
483_474_114_112	1	0.00209387	1	0.00209387		15650	15650
2918_2975_1666_1692	0.87457	-0.0129449	0.87457	-0.0129449		15651	15651
441_450_95_121	0.0720469	0.421207	0.0720469	0.421207		15654	15654
2720_2698_1397_1358	0.463118	-0.0592934	0.463118	-0.0592934		15655	15655
674_748_160_180	0.901022	0.0257886	0.901022	0.0257886		15698	15698
2397_2602_901_1025	0.19074	0.109929	0.19074	0.109929		15700	15700
2505_2687_68_74	1	0.0213876	1	0.0213876		15709	15709
2304_2541_1478_1566	0.0741146	-0.155789	0.0741146	-0.155789		15710	15710
3309_3364_1017_1055	0.596703	0.0422701	0.596703	0.0422701		15730	15730
11570_12083_5011_5246	0.874868	0.00623184	0.874868	0.00623184		15731	15731
686_731_307_317	0.62994	-0.0811015	0.62994	-0.0811015		15747	15747
3349_3392_814_838	0.712821	0.0311512	0.712821	0.0311512		15757	15757
12552_12939_5384_5609	0.463222	0.0268285	0.463222	0.0268285		15758	15758
3371_3419_911_936	0.764189	0.0256328	0.764189	0.0256328		15762	15762
12700_13124_5620_5834	0.75414	0.0117467	0.75414	0.0117467		15763	15763
2682_2655_700_701	0.803533	0.0225858	0.803533	0.0225858		15800	15800
9847_10279_4631_4775	0.420545	-0.0333695	0.420545	-0.0333695		15801	15801
2458_2477_530_539	0.890069	0.016828	0.890069	0.016828		15802	15802
8823_9322_4548_4717	0.206664	-0.0546662	0.206664	-0.0546662		15803	15803
2047_2057_372_354	0.437046	-0.0954104	0.437046	-0.0954104		15806	15806
7073_7548_3500_3626	0.0821832	-0.0834	0.0821832	-0.0834		15807	15807
874_895_59_47	0.193787	-0.385095	0.193787	-0.385095		15813	15813
3999_4209_2395_2531	0.83925	0.0146136	0.83925	0.0146136		15814	15814
16984_18237_3476_3682	0.524785	-0.0246434	0.524785	-0.0246434		15968	15968
116261_128744_23204_25990	0.158864	0.0205776	0.158864	0.0205776		15969	15969
325_406_140_176	1	0.0160203	1	0.0160203		15970	15970
362_342_174_157	0.597148	-0.124937	0.597148	-0.124937		15982	15982
539_587_161_212	0.026723	0.408123	0.026723	0.408123		16006	16006
477_517_154_163	0.838132	-0.0502455	0.838132	-0.0502455		16008	16008
361_354_77_87	0.328118	0.264832	0.328118	0.264832		16009	16009
423_506_219_217	0.00824923	-0.515145	0.00824923	-0.515145		16016	16016
58480_62050_13969_15195	0.014862	0.0473415	0.014862	0.0473415		16038	16038
263283_277445_68739_73017	0.0805317	0.015609	0.0805317	0.015609		16039	16039
70725_74605_11592_12152	0.60437	-0.0107439	0.60437	-0.0107439		16090	16090
238164_246693_52321_55108	0.00191999	0.0309779	0.00191999	0.0309779		16091	16091
1118_1154_330_398	0.0117995	0.329957	0.0117995	0.329957		16093	16093
61246_64735_2904_3090	0.801381	0.0101168	0.801381	0.0101168		16167	16167
37199_37200_8761_8513	0.0312888	-0.0540252	0.0312888	-0.0540252		16168	16168
4010_4234_1609_1711	0.804826	0.0171712	0.804826	0.0171712		16173	16173
1764_1693_815_742	0.161182	-0.138377	0.161182	-0.138377		16176	16176
347_403_95_96	0.27541	-0.26934	0.27541	-0.26934		16235	16235
2103_2071_1720_1755	0.0114193	0.306404	0.0114193	0.306404		16317	16317
1706_1863_629_688	0.972316	0.00370512	0.972316	0.00370512		16388	16388
10339_11092_4018_4277	0.653402	-0.0184417	0.653402	-0.0184417		16389	16389
1723_1912_381_418	0.872572	-0.0210816	0.872572	-0.0210816		16410	16410
10973_11719_4296_4521	0.383146	-0.0347582	0.383146	-0.0347582		16411	16411
971_1018_27_20	0.241119	-0.512947	0.241119	-0.512947		16430	16430
1695_1876_528_604	0.516918	0.0697312	0.516918	0.0697312		16437	16437
10759_11584_4478_4732	0.242181	-0.045954	0.242181	-0.045954		16438	16438
914_1008_186_219	0.467135	0.119461	0.467135	0.119461		16513	16513
7921_8342_2884_3093	0.379671	0.0414697	0.379671	0.0414697		16514	16514
988_1146_352_421	0.61938	0.0692933	0.61938	0.0692933		16570	16570
6766_7095_3879_4172	0.082011	0.0871459	0.082011	0.0871459		16571	16571
987_1114_341_412	0.254633	0.152862	0.254633	0.152862		16597	16597
6787_6962_3870_4039	0.240702	0.0587285	0.240702	0.0587285		16598	16598
601_693_191_192	0.112753	-0.281426	0.112753	-0.281426		16640	16640
3838_4009_2386_2440	0.23671	-0.079466	0.23671	-0.079466		16641	16641
4605_4647_4049_4030	0.0856829	-0.156954	0.0856829	-0.156954		16991	16991
4134_4129_3720_3724	0.768416	0.0332619	0.768416	0.0332619		17213	17213		DMR >
3919_3706_2663_2426	0.0222614	-0.161757	0.0222614	-0.161757		17454	17454
4200_4073_3037_2871	0.0679995	-0.128663	0.0679995	-0.128663		17492	17492
4493_4337_2832_2544	2.56e-05	-0.265009	2.56e-05	-0.265009		17507	17507
759_813_4_4	1	-0.0995591	1	-0.0995591		17604	17604
4314_4185_3076_2836	0.000405438	-0.241044	0.000405438	-0.241044		17816	17816
4248_4034_2771_2752	0.00412095	0.194321	0.00412095	0.194321		17868	17868
4028_4002_3148_3037	0.0169514	-0.184789	0.0169514	-0.184789		18016	18016
4033_4073_2831_2806	0.209496	-0.088731	0.209496	-0.088731		18087	18087
3624_3781_3478_3605	0.190337	-0.217835	0.190337	-0.217835		18155	18155
3121_3284_2016_2107	0.734391	-0.0273753	0.734391	-0.0273753		18240	18240
3224_3405_2472_2618	0.83865	0.0171552	0.83865	0.0171552		18265	18265
3721_3825_2226_2291	0.962535	0.00437048	0.962535	0.00437048		18356	18356
4414_4443_4172_4218	0.392239	0.120864	0.392239	0.120864		18487	18487
4472_4468_4253_4248	0.961001	-0.00826921	0.961001	-0.00826921		18506	18506
4494_4674_3394_3440	0.0348666	-0.1464	0.0348666	-0.1464		18574	18574
4409_4504_3721_3848	0.173367	0.117105	0.173367	0.117105		18654	18654
4214_4267_3858_3908	0.968834	0.00647022	0.968834	0.00647022		18694	18694
3943_3988_3315_3375	0.496717	0.0607723	0.496717	0.0607723		18854	18854
3386_3779_2008_2375	0.0022199	0.215166	0.0022199	0.215166		18996	18996
27086_28474_16538_17152	0.0486299	-0.0495877	0.0486299	-0.0495877		19067	19067
40323_42999_12504_13526	0.164231	0.0300288	0.164231	0.0300288		19145	19145
42415_45217_16266_17512	0.251875	0.0230982	0.251875	0.0230982		19148	19148
649_625_42_38	0.817785	-0.0960219	0.817785	-0.0960219		19197	19197
3446_3726_1104_1191	0.959595	-0.00481098	0.959595	-0.00481098		19206	19206
17640_18685_6906_7171	0.134235	-0.0468968	0.134235	-0.0468968		19337	19337
2044_2222_7_9	0.805983	0.242955	0.805983	0.242955		19342	19342
16545_17452_4139_4284	0.320802	-0.0363316	0.320802	-0.0363316		19345	19345
15984_16910_11375_11858	0.0383766	-0.0724419	0.0383766	-0.0724419		19350	19350
12330_12719_6261_6652	0.0162875	0.0878495	0.0162875	0.0878495		19401	19401
16180_16828_3533_3595	0.30292	-0.040258	0.30292	-0.040258		19409	19409
16162_16876_7703_8219	0.059667	0.0601963	0.059667	0.0601963		19412	19412
17035_17678_7314_7660	0.461095	0.0232704	0.461095	0.0232704		19434	19434
17128_17738_4046_4040	0.0621028	-0.068556	0.0621028	-0.068556		19436	19436
524_535_396_422	0.212993	0.271302	0.212993	0.271302		19469	19469
15100_15486_7178_7227	0.130482	-0.0503114	0.130482	-0.0503114		19519	19519
12592_12799_2192_2332	0.0911931	0.080092	0.0911931	0.080092		19531	19531
10930_11494_3455_3380	0.000356819	-0.149994	0.000356819	-0.149994		19618	19618
8322_8959_6376_6804	0.307784	-0.05346	0.307784	-0.05346		19684	19684
183622_188873_73285_74083	1.82e-05	-0.0414717	1.82e-05	-0.0414717		19744	19744
540065_578692_314752_338920	0.00215994	0.0169995	0.00215994	0.0169995		19745	19745
810_852_207_197	0.253052	-0.190655	0.253052	-0.190655		19756	19756
827_855_280_292	0.918035	0.0189392	0.918035	0.0189392		19760	19760
926_959_218_205	0.26968	-0.179422	0.26968	-0.179422		19768	19768
288942_294680_66110_66175	0.000112718	-0.0348606	0.000112718	-0.0348606		19772	19772
849979_871459_386875_396565	0.896483	-0.000579464	0.896483	-0.000579464		19773	19773
1651_1640_1009_1001	0.971491	-0.00472561	0.971491	-0.00472561		19775	19775
984_932_502_471	0.854943	-0.0276876	0.854943	-0.0276876		19780	19780
1835_2040_1057_1177	0.974029	0.00554743	0.974029	0.00554743		19782	19782
716_795_341_386	0.757066	0.0536112	0.757066	0.0536112		19789	19789
384704_389284_242239_243151	4.08e-06	-0.0312617	4.08e-06	-0.0312617		19797	19797
1879774_1902294_1213809_1232715	3.05e-06	0.0144918	3.05e-06	0.0144918		19798	19798
396482_400628_206555_207233	0.000951829	-0.0213825	0.000951829	-0.0213825		19804	19804
2011952_2033282_1088631_1108118	3.07e-15	0.0227249	3.07e-15	0.0227249		19805	19805
345169_344894_229320_228185	0.0153305	-0.0178312	0.0153305	-0.0178312		19812	19812
2198170_2216155_1260787_1277162	6.27e-09	0.0161438	6.27e-09	0.0161438		19813	19813
961_998_528_496	0.0210699	-0.303352	0.0210699	-0.303352		19824	19824
392_394_124_105	0.135949	-0.348333	0.135949	-0.348333		19828	19828
1605_1568_356_378	0.206618	0.15627	0.206618	0.15627		19830	19830
440680_446785_222997_225485	0.204961	-0.00776819	0.204961	-0.00776819		19836	19836
2587358_2603739_1276621_1289830	7.26e-06	0.0113649	7.26e-06	0.0113649		19837	19837
414_438_172_189	0.67735	0.0947104	0.67735	0.0947104		19839	19839
2422_2434_554_573	0.58667	0.0540752	0.58667	0.0540752		19845	19845
2683_2609_308_293	0.794935	-0.0357381	0.794935	-0.0357381		19854	19854
466877_473422_251960_253035	4.5e-07	-0.0301264	4.5e-07	-0.0301264		19856	19856
2910701_2911782_1721982_1722956	0.778244	0.000685946	0.778244	0.000685946		19857	19857
104867_105423_87857_88518	0.250035	0.0197493	0.250035	0.0197493		19861	19861
4262_4370_2195_2225	0.590372	-0.0338628	0.590372	-0.0338628		19869	19869
463802_470486_247942_249244	2.96e-06	-0.0279812	2.96e-06	-0.0279812		19872	19872
3016944_3004954_1624148_1616732	0.431191	-0.00185692	0.431191	-0.00185692		19873	19873
2713_2662_1662_1620	0.779682	-0.0245203	0.779682	-0.0245203		19874	19874
279867_290037_107611_111458	0.865909	-0.0013336	0.865909	-0.0013336		19912	19912
2779816_2772172_1689104_1690287	3.89e-07	0.0127346	3.89e-07	0.0127346		19913	19913
1802_1871_847_900	0.508831	0.0636145	0.508831	0.0636145		19915	19915
321_345_95_104	0.932515	0.0378274	0.932515	0.0378274		19921	19921
7427_7546_534_557	0.659876	0.04089	0.659876	0.04089		19923	19923
430_376_38_26	0.361244	-0.383514	0.361244	-0.383514		19924	19924
616_588_448_432	0.795015	0.0544235	0.795015	0.0544235		19933	19933
3085_3062_969_1044	0.0258371	0.175936	0.0258371	0.175936		19941	19941
203031_212185_100439_106427	9.41e-06	0.0397123	9.41e-06	0.0397123		19946	19946
2273199_2262768_1306780_1309362	3.06e-16	0.0224107	3.06e-16	0.0224107		19947	19947
202852_211729_90189_94467	0.311212	0.00913799	0.311212	0.00913799		19953	19953
2124519_2114705_1311816_1318001	1.12e-34	0.0354818	1.12e-34	0.0354818		19954	19954
193956_202717_98017_102593	0.645092	0.00423006	0.645092	0.00423006		19957	19957
2016674_2010598_1224307_1219968	0.506589	-0.001956	0.506589	-0.001956		19958	19958
185426_193985_100567_105214	0.989597	0.000176121	0.989597	0.000176121		19962	19962
1850137_1848545_1249846_1253027	2.21e-06	0.015186	2.21e-06	0.015186		19963	19963
1671_1675_691_737	0.124175	0.156124	0.124175	0.156124		19964	19964
1087_1163_240_268	0.613933	0.0796766	0.613933	0.0796766		19979	19979
1040_1098_106_103	0.560218	-0.132631	0.560218	-0.132631		19988	19988
794_769_442_409	0.334716	-0.144273	0.334716	-0.144273		20001	20001
92434_95878_49281_51164	0.83531	0.00283185	0.83531	0.00283185		20002	20002
565393_569010_390644_394066	0.0616862	0.0109749	0.0616862	0.0109749		20003	20003
79283_82741_37640_38984	0.147524	-0.0208288	0.147524	-0.0208288		20006	20006
423736_432309_270917_277669	0.00459371	0.0184287	0.00459371	0.0184287		20007	20007
293_352_182_216	0.870948	-0.045899	0.870948	-0.045899		20008	20008
16756_16759_5549_5564	0.87097	0.00544032	0.87097	0.00544032		20012	20012
1064_998_83_68	0.398978	-0.210451	0.398978	-0.210451		20013	20013
2060_2063_437_463	0.346071	0.103921	0.346071	0.103921		20016	20016
7839_8319_1732_1822	0.775644	-0.016227	0.775644	-0.016227		20207	20207
24874_25554_5325_5458	0.896297	-0.00422274	0.896297	-0.00422274		20208	20208
31670_33222_11387_11770	0.163497	-0.0331241	0.163497	-0.0331241		20254	20254
112591_115221_45001_46207	0.512938	0.0080757	0.512938	0.0080757		20255	20255
37461_39302_1262_1195	0.0103378	-0.152805	0.0103378	-0.152805		20261	20261
12245_12438_5541_5717	0.266205	0.0414734	0.266205	0.0414734		20262	20262
335_345_113_129	0.336921	0.230233	0.336921	0.230233		20272	20272
47646_49975_12640_13153	0.458927	-0.0155722	0.458927	-0.0155722		20278	20278
156895_158658_47683_48730	0.0496163	0.0219116	0.0496163	0.0219116		20279	20279
581_582_298_335	0.0340861	0.364809	0.0340861	0.364809		20280	20280
54875_57663_1045_1169	0.138517	0.0921197	0.138517	0.0921197		20297	20297
184526_186256_11947_11344	1.49e-06	-0.0941376	1.49e-06	-0.0941376		20298	20298
60600_63474_2881_2542	1.13e-10	-0.258755	1.13e-10	-0.258755		20340	20340
256254_257678_8820_8569	0.0210661	-0.0513991	0.0210661	-0.0513991		20341	20341
59428_62349_17467_18939	0.000180879	0.0677829	0.000180879	0.0677829		20342	20342
249868_251127_87342_88570	0.0201521	0.0198708	0.0201521	0.0198708		20343	20343
1444_1474_615_606	0.430703	-0.0875372	0.430703	-0.0875372		20347	20347
48858_50893_11028_11791	0.0251391	0.0488188	0.0251391	0.0488188		20373	20373
227670_228821_79450_80151	0.354992	0.00830047	0.354992	0.00830047		20374	20374
337_384_16_19	1	0.0625327	1	0.0625327		20395	20395
1596_1688_721_733	0.325107	-0.102372	0.325107	-0.102372		20413	20413
960_946_412_389	0.430564	-0.106319	0.430564	-0.106319		20418	20418
380_412_74_66	0.225676	-0.341858	0.225676	-0.341858		20420	20420
3911_3690_1820_1704	0.764849	-0.0206872	0.764849	-0.0206872		20421	20421
37702_39127_8635_9174	0.0753026	0.0440491	0.0753026	0.0440491		20427	20427
187303_188878_52002_52414	0.927473	-0.00096281	0.927473	-0.00096281		20428	20428
855_786_310_282	0.877472	-0.0237307	0.877472	-0.0237307		20432	20432
35035_36265_11604_12171	0.215196	0.0285764	0.215196	0.0285764		20436	20436
177797_179311_66212_66698	0.789806	-0.00267955	0.789806	-0.00267955		20437	20437
24329_25229_6904_7140	0.849767	-0.00546254	0.849767	-0.00546254		20464	20464
128195_129256_54410_55564	0.00528771	0.032108	0.00528771	0.032108		20465	20465
18407_19091_5345_5652	0.229149	0.0395324	0.229149	0.0395324		20474	20474
87623_88935_32745_33011	0.274453	-0.0155696	0.274453	-0.0155696		20475	20475
13934_14496_2731_2907	0.341039	0.0412404	0.341039	0.0412404		20480	20480
51694_53392_15934_16644	0.222184	0.0235789	0.222184	0.0235789		20481	20481
4616_4836_2542_2476	0.000174993	-0.224295	0.000174993	-0.224295		20714	20714
4434_4475_2877_2753	0.00106172	-0.20885	0.00106172	-0.20885		20796	20796
4350_4322_3192_2943	6.41e-08	-0.369106	6.41e-08	-0.369106		20815	20815
4284_4271_2923_2689	3.02e-07	-0.337412	3.02e-07	-0.337412		20833	20833
4309_4347_3813_3838	0.788411	-0.0278989	0.788411	-0.0278989		20862	20862
4269_4325_3252_3289	0.89935	-0.0103822	0.89935	-0.0103822		20934	20934
4204_4392_3407_3456	0.00661366	-0.211301	0.00661366	-0.211301		20949	20949
5033_5013_3016_3011	0.902749	0.00837523	0.902749	0.00837523		21100	21100
5121_5144_4211_4065	4.19e-05	-0.29663	4.19e-05	-0.29663		21113	21113
4619_4673_4135_3997	6.04e-09	-0.530917	6.04e-09	-0.530917		21258	21258
1359_1431_1311_1361	0.0899168	-0.490141	0.0899168	-0.490141		21379	21379
3657_3980_704_794	0.453333	0.064014	0.453333	0.064014		21403	21403
29392_30445_6554_7117	0.0017136	0.0882224	0.0017136	0.0882224		21404	21404
20627_22035_7048_7634	0.303102	0.0304403	0.303102	0.0304403		21441	21441
207622_203611_66403_65058	0.835755	-0.00202572	0.835755	-0.00202572		21442	21442
2727_2666_1202_1209	0.351818	0.0741317	0.351818	0.0741317		21467	21467
482_465_183_170	0.686842	-0.0867542	0.686842	-0.0867542		21485	21485
398_430_101_106	0.810212	-0.0557799	0.810212	-0.0557799		21491	21491
2861_2980_1047_1109	0.62555	0.0383688	0.62555	0.0383688		21498	21498
824_748_254_235	0.827328	0.0398245	0.827328	0.0398245		21506	21506
805_896_102_95	0.197228	-0.29067	0.197228	-0.29067		21515	21515
39715_42001_2490_2418	0.00208026	-0.130936	0.00208026	-0.130936		21527	21527
849468_841763_23886_23300	0.083227	-0.0233439	0.083227	-0.0233439		21528	21528
39926_42218_10192_10688	0.490558	-0.0160589	0.490558	-0.0160589		21529	21529
861939_854198_211438_209875	0.550023	0.00306289	0.550023	0.00306289		21530	21530
5674_5727_1634_1738	0.0709587	0.107327	0.0709587	0.107327		21534	21534
388_322_134_100	0.336865	-0.227641	0.336865	-0.227641		21575	21575
2357_2480_215_221	0.801946	-0.0370174	0.801946	-0.0370174		21583	21583
815_848_220_234	0.825719	0.0436437	0.825719	0.0436437		21587	21587
675_710_270_290	0.784221	0.0506121	0.784221	0.0506121		21593	21593
1675_1695_588_590	0.885104	-0.0187932	0.885104	-0.0187932		21601	21601
1631_1731_608_671	0.393693	0.0909287	0.393693	0.0909287		21606	21606
109702_110667_48585_49550	0.021842	0.0283819	0.021842	0.0283819		21609	21609
20233_21259_5352_5658	0.713591	0.0120478	0.713591	0.0120478		21624	21624
945684_976651_285272_295182	0.379782	0.00398503	0.379782	0.00398503		21625	21625
4149_4107_1793_1783	0.858992	0.0116606	0.858992	0.0116606		21626	21626
855_878_237_250	0.748553	0.0538738	0.748553	0.0538738		21641	21641
1354_1474_384_468	0.053821	0.232743	0.053821	0.232743		21663	21663
663_788_195_214	0.349176	-0.160293	0.349176	-0.160293		21670	21670
2491_2703_162_183	0.737978	0.0621423	0.737978	0.0621423		21673	21673
156688_167503_7294_7629	0.174302	-0.0330363	0.174302	-0.0330363		21674	21674
4026_4152_503_525	0.841428	0.0197867	0.841428	0.0197867		21675	21675
