# Supplementary material for: Epigenetic silencing of CD4 expression in nonpathogenic SIV infection in African green monkeys
Source: JCI Insight. 2020 Sep 17;5(18):e139043. doi: 10.1172/jci.insight.139043 (PMC7526541; doi:10.1172/jci.insight.139043)
Supplement: Supplemental Table 2 [file jciinsight-5-139043-s178.xlsx]

## Sheet: Sheet1
ID	Species	age	gender	SIV -/+	VL at time of Nx	study application	Corresponding figure
DFK9	RM	5	M	neg	N/A	Bisulfite sequencing (single cell cloning)	3
DFPN	RM	6	M	neg	N/A	Bisulfite sequencing (single cell cloning)	3
M22	RM	6	F	neg	N/A	Bisulfite sequencing (single cell cloning)	3
OE4	RM	5	F	neg	N/A	Bisulfite sequencing (single cell cloning)	3
06M	RM	5	F	neg	N/A	Bisulfite sequencing (single cell cloning)	3
EMJ	RM	10	F	neg	N/A	RNAseq	1,2
A364	RM	8	M	neg	N/A	RNAseq	1,2
CL7P	RM	11	M	neg	N/A	RNAseq	1,2
CL86	RM	11	M	neg	N/A	RNAseq	1,2
AG5339	AGM	15	F	neg	N/A	custom-capture methylseq	4
AG35	AGM	5	M	pos	19700	custom-capture methylseq	4
AG16	AGM	11	F	pos	39000	custom-capture methylseq	4
AG37	AGM	5	M	pos	16200	custom-capture methylseq	4
AG43	AGM	5	M	neg	N/A	Bisulfite sequencing (single cell cloning)	3
AG3	AGM	12	F	pos	undetected	Bisulfite sequencing (single cell cloning)	3
AG39	AGM	8	M	neg	N/A	Bisulfite sequencing (single cell cloning)	3
AG32	AGM	7	M	pos	87000	RNAseq/Bisulfite sequencing (single cell cloning)	1,2,3
AG28	AGM	4	M	pos	118000	RNAseq/Bisulfite sequencing (single cell cloning)	1,2,3
AG36	AGM	3	M	neg	N/A	RNAseq/Bisulfite sequencing (single cell cloning)	1,2,3
AG23	AGM	10	F	neg	N/A	RNAseq	1,2
R294	Patas	7	M	neg	N/A	RNAseq	1,2
R303	Patas	4	M	neg	N/A	RNAseq	1,2
R304	Patas	4	M	neg	N/A	RNAseq	1,2
R302	Patas	6	M	neg	N/A	RNAseq	1,2
