# Supplementary material for: Epigenetic silencing of CD4 expression in nonpathogenic SIV infection in African green monkeys
Source: JCI Insight. 2020 Sep 17;5(18):e139043. doi: 10.1172/jci.insight.139043 (PMC7526541; doi:10.1172/jci.insight.139043)
Supplement: Supplemental Table 3 [file jciinsight-5-139043-s179.xlsx]

## Sheet: Sheet1
Primer name	species	sequence	study application
TET3_AGM_fwd	AGM	TCATGGAGGAGCGGTATGGA	qPCR
TET3_AGM_rev	AGM	TGAGGATGACGATCACAGCG	qPCR
TET3_RH_fwd	RH	CAGAACCAGGTGACCAACGA	qPCR
TET3_RH_rev	RH	TTGTACAGGGGGAGAACGTG	qPCR
GAPDH_AGM_fwd	AGM	GGAAGCCCCATCACCATCTT	qPCR
GAPDH_AGM_rev	AGM	GCAAATGAGCCCCAGCCTT	qPCR
GAPDH_RH_fwd	RH	TGGAAAAACCTGCCAAGTACG	qPCR
GAPDH_RH_rev	RH	GTTGTCATACCAGGAAATGAGC	qPCR
E4P_AGM_fwd	AGM	TTTTGGAAGTTAAGTGAGGTTTAGG	bisulfite sequencing (single cell cloning)
E4P_AGM_rev	AGM	AAACCTACAAAAACTCCTCCTCTAC	bisulfite sequencing (single cell cloning)
E4P_RH_fwd	RH	TTTTGGAAGTTAAGTGAGGTTTAGG	bisulfite sequencing (single cell cloning)
E4P_RH_rev	RH	AAACCTACAAAAACTCCTCCTCTAC	bisulfite sequencing (single cell cloning)
TSS_AGM_fwd	AGM	AGAGTTAGGGGGTAGGGATTTTAG	bisulfite sequencing (single cell cloning)
TSS_AGM_rev	AGM	ACTTTACAACCAAAAACCCAATAAA	bisulfite sequencing (single cell cloning)
TSS_RH_fwd	RH	GGGGATTTTAGTTTTAGATGGTGA	bisulfite sequencing (single cell cloning)
TSS_RH_rev	RH	CCAAAAACCCAATAAAAAAAATACTT	bisulfite sequencing (single cell cloning)
E4M_AGM_fwd	AGM	TTAGAGAGTTTTTTTAATTTTTTT	bisulfite sequencing (single cell cloning)
E4M_AGM_rev	AGM	ATACTTACTTTAATACTTTAAACTTCC	bisulfite sequencing (single cell cloning)
E4M_RH_fwd	RH	AGTGTTGGTTTATAGGATGTTGTTGTAT	bisulfite sequencing (single cell cloning)
E4M_RH_rev	RH	ATCTCACCCCAAAACTCTACTAAATAA	bisulfite sequencing (single cell cloning)
